# Supplementary material for: Intrathecal delivery of human ESC-derived mesenchymal stem cell spheres promotes recovery of a primate multiple sclerosis model
Source: Cell Death Discov. 2018 Aug 20;4:89. doi: 10.1038/s41420-018-0091-0 (PMC6102276; doi:10.1038/s41420-018-0091-0)
Supplement: Supplementary file 3 — Table S1 [file 41420_2018_91_MOESM3_ESM.xlsx]

## Sheet: UP gene
gene	log2(fold change)
AASS	3.11079
ABCB7	1.58474
ABHD9	2.97006
ABLIM1	1.31231
ACACA	1.0383
ACAD8	1.05608
ACADM	1.1283
ACAT2	2.12222
ACBD7	2.1053
ACN9	1.05591
ACPL2	1.07215
ACSM3	1.01917
ACTA1	2.00505
ACTN3	1.30869
ACVR1B	1.0551
ADAMTS19	1.92123
ADAMTS4	1.21634
ADCY1	1.54173
ADD3	2.01248
ADNP	1.10245
ADNP2	1.32695
ADSSL1	1.05412
AEBP2	1.46142
AFMID	1.14145
AGTPBP1	1.49048
AHCTF1	1.07785
AHCYL2	1.3318
AHSP	2.14296
AIF1L	4
AKAP1	1.23686
AKAP7	1.65378
AKIRIN1	1.32208
ALDH1B1	1.15005
ALDH3A2	1.07717
ALDH4A1	1.1451
ALDH6A1	1.1223
ALDH7A1	1.48496
ALDOC	1.26273
ALG1L	1.12623
ALG6	1.92348
ALG8	1.2645
ALOX15B	1.4405
ALPL	2.80735
AMD1	1.70806
AMOT	1.28825
AMT	2.02502
ANAPC1	1.2916
ANGEL2	1.08225
ANK3	1.80952
ANKRD10	1.17512
ANKRD35	1.63401
ANKRD41	1.30496
ANKRD46	1.80747
ANKS1A	1.76656
ANXA3	2.25634
AOF2	1.61323
AP1M2	1.47034
APEH	1.57837
APEX1	1.04822
APOC1	2.66784
APOE	2.61239
APOO	1.41069
APTX	1.13668
ARAP3	1.21597
ARFGEF1	1.5458
ARG2	1.87565
ARGLU1	1.17731
ARHGAP19	1.52444
ARHGEF16	1.17542
ARHGEF5L	2.87536
ARID1A	1.36005
ARID2	1.37344
ARID3A	2.75866
ARID3B	3.8131
ARL2	1.0144
ARL5A	1.02466
ARL5B	1.49764
ARL6IP1	1.50102
ARL6IP6	1.07454
ARMCX1	1.02327
ARMCX5	1.06345
AS3MT	1.21201
ASGR1	2.68426
ASMTL	1.23489
ASTN1	1.54084
ASTN2	1.05796
ATG4C	1.09443
ATIC	1.24384
ATP1A2	1.07688
ATP1B1	1.00515
ATP1B2	3.00331
ATPAF1	1.63638
ATPBD4	2.7148
AURKA	1.61414
AUTS2	1.83451
B3GNT2	1.44379
B4GALT5	1.02442
BAIAP2L1	2.42359
BAIAP2L2	1.78436
BAT1	1.0743
BAZ2B	1.05892
BCCIP	1.58575
BCKDHA	1.08714
BCKDHB	1.28377
BCL11A	1.66267
BCL2L12	1.31415
BCL6B	1.3512
BCL9	1.93298
BCOR	2.51046
BEND3	2.10029
BEND4	2.7023
BEX1	2.84948
BEX2	3.96148
BEX4	1.36408
BEXL1	1.45882
BHLHB9	1.48001
BLM	1.14437
BMP2	1.13907
BMP7	1.58789
BMPR1A	1.4276
BNC2	1.92388
BNIPL	1.29994
BPHL	1.18332
BRD7	1.23889
BRIX1	1.41117
BRWD2	2.52254
BSCL2	1.1455
BST2	3.99859
BTBD11	1.55933
BTBD17	1.9548
BTBD3	1.6239
BUB1	2.53654
BUB1B	2.10186
BUB3	1.09024
C10ORF114	1.09132
C10ORF137	1.09083
C10ORF140	1.64097
C10ORF35	2.05804
C10ORF57	1.11715
C10ORF58	1.63921
C10ORF59	1.06551
C10ORF75	1.38803
C11ORF58	1.12175
C11ORF75	1.17701
C12ORF35	2.17297
C12ORF48	1.24257
C12ORF76	1.49121
C13ORF23	1.80116
C13ORF3	1.04089
C13ORF34	1.67508
C13ORF37	1.19691
C14ORF104	1.84803
C14ORF106	1.74633
C14ORF109	1.47545
C14ORF115	1.49806
C14ORF129	1.61219
C14ORF156	1.38675
C14ORF169	1.11875
C14ORF37	1.11349
C16ORF73	1.13556
C16ORF75	2.1673
C17ORF58	1.39721
C17ORF61	1.69401
C17ORF63	1.5146
C18ORF26	1.88072
C18ORF54	1.11697
C18ORF56	3.09643
C19ORF46	2.23974
C1ORF106	1.96474
C1ORF115	2.26618
C1ORF135	1.06607
C1ORF210	1.18963
C1ORF57	1.17897
C1ORF59	1.14456
C1ORF94	2.11691
C1ORF97	1.4163
C1QBP	1.1547
C20ORF160	1.86303
C20ORF196	1.04274
C20ORF46	1.33633
C20ORF72	1.05482
C21ORF45	1.15185
C21ORF59	1.14217
C21ORF66	1.42703
C2ORF34	1.78293
C2ORF44	1.13881
C2ORF47	1.29778
C2ORF56	1.7215
C4ORF14	1.12521
C5ORF22	1.13134
C5ORF35	1.5731
C5ORF62	2.16283
C6ORF115	2.65366
C6ORF117	1.17858
C6ORF124	1.21545
C6ORF126	1.21368
C6ORF130	1.72119
C6ORF160	1.07715
C6ORF173	1.45829
C6ORF192	2.11637
C6ORF211	1.4466
C6ORF66	1.64414
C6ORF85	1.09566
C7ORF44	1.5634
C7ORF68	1.13893
C9ORF123	1.00968
C9ORF135	4
C9ORF140	1.08542
C9ORF23	1.1453
C9ORF45	2.14538
C9ORF61	1.52459
C9ORF72	1.73405
C9ORF82	1.15475
CA14	2.10852
CA2	1.75031
CACHD1	1.99846
CACNA2D2	1.07661
CADM2	1.31569
CADPS2	2.36938
CALCB	1.07884
CAMKV	4
CAND1	1.1096
CAPN6	1.01228
CAPRIN1	1.8172
CARD11	1.61597
CARHSP1	1.43607
CASK	1.54205
CASP3	1.67547
CASP6	1.59652
CBR4	1.24598
CBS	1.48171
CBX2	3.5303
CCBL2	1.4881
CCDC112	1.13331
CCDC117	1.08773
CCDC136	1.36125
CCDC138	1.69109
CCDC151	2.60902
CCDC152	1.16367
CCDC23	1.30418
CCDC58	1.73322
CCDC72	1.1107
CCDC88C	2.03242
CCKBR	1.48923
CCNA2	1.80456
CCNB1	2.20271
CCNB1IP1	1.57889
CCNB2	1.88896
CCNC	1.23032
CCNF	1.1734
CCNG1	2.41139
CCT6P1	1.1341
CD19	1.28287
CD1D	1.10188
CD200	2.18138
CD24	4
CD2AP	1.23979
CD74	1.56431
CDC14B	2.07867
CDC20	1.82889
CDC25A	1.41645
CDC25C	1.11718
CDC7	1.84945
CDCA5	1.04629
CDCA7	2.01234
CDH1	4
CDH3	4
CDK5R1	1.73866
CDO1	1.33266
CDS1	3.03031
CDT1	1.07199
CEBPZ	1.88564
CECR1	4
CECR5	1.38503
CELSR2	1.59554
CELSR3	1.77677
CENPA	1.05118
CENPF	1.33803
CENPH	1.65005
CENPV	1.98789
CEP70	1.08824
CEP72	1.34236
CFDP1	1.0038
CGN	2.7632
CGNL1	4
CHCHD4	1.03215
CHD1L	1.1539
CHD7	3.11927
CHEK1	1.24606
CHEK2	1.24447
CHGA	3.19194
CHMP2B	2.21162
CHN1	1.33226
CHORDC1	1.10042
CHST4	3.19226
CHST7	1.73266
CHST9	1.34368
CIB2	1.08684
CKAP2	1.32198
CKMT1A	1.87946
CKMT1B	1.44851
CKS1B	1.53005
CKS2	1.69311
CLCNKA	1.01896
CLDN1	2.10404
CLDN10	3.49207
CLDN11	1.21185
CLDN12	1.23596
CLDN14	1.60696
CLDN3	1.77401
CLDN6	2.87768
CLDN7	1.27064
CLDND2	1.59073
CLIC6	1.0495
CLPX	1.3162
CLYBL	3.19752
CMAS	1.11181
CMTM4	1.43205
CMTM8	2.49393
CNBP	1.05036
CNDP2	1.46502
CNFN	2.51119
CNOT1	1.06344
CNTN1	1.50383
CNTNAP2	4
COBL	3.90579
COCH	1.5772
COL4A6	2.39705
COL9A1	2.75017
COMMD10	1.11028
COMT	1.91975
COPG2	1.53472
COQ2	1.65412
COQ3	1.28949
CORO2A	2.20817
COX7C	1.4136
CPM	4
CPSF4	1.21299
CPSF6	1.96316
CPT2	1.32635
CPVL	3.36795
CR2	1.17594
CRABP1	3.97523
CRB3	1.11853
CRBN	1.02016
CRKL	1.05994
CRLF3	1.41215
CRMP1	3.56039
CRYM	1.06541
CSTF3	1.22367
CTCFL	1.62091
CTGLF7	2.23416
CTNNBIP1	1.27565
CTPS2	2.56564
CTSC	3.10642
CTSH	2.00265
CTSL2	4
CTXN1	1.57255
CUX2	1.46609
CUZD1	2.02345
CWF19L2	1.02089
CXADR	4
CXCL5	2.0385
CXORF15	1.24733
CXORF26	1.11754
CXORF45	1.54479
CXORF57	1.30625
CXXC6	2.6161
CYB5A	1.64115
CYB5R2	1.60248
CYFIP2	2.34067
CYP26A1	3.26887
CYP2S1	3.00363
CYP4X1	1.63889
CYP51A1	1.6121
CYTSB	1.40546
CYYR1	2.49527
D4S234E	2.05173
DAPK1	1.47618
DARS	1.12468
DBC1	2.18385
DBNDD1	3.29576
DCLK1	2.47064
DCP2	2.12239
DDIT4L	2.22783
DDR1	1.34371
DDX18	1.19267
DDX21	1.11111
DDX25	2.86071
DDX28	1.23407
DDX3X	1.03294
DDX55	1.03339
DEPDC1B	3.16886
DGKB	2.04337
DHCR24	2.26109
DHCR7	1.08224
DHDH	1.38829
DHRS11	1.46865
DHTKD1	1.09486
DHX15	1.16585
DHX36	1.17177
DIAPH2	2.00937
DIS3L	1.07112
DKC1	1.54884
DKFZP761P0423	1.12199
DLGAP5	2.52826
DLK1	1.50628
DLL1	1.99165
DLL3	2.08629
DMKN	1.79256
DNA2	1.35696
DNAJB6	1.35995
DNALI1	1.00418
DNMT3B	4
DOCK2	1.17107
DPEP3	2.77237
DPH2	1.12133
DPH3	1.40431
DPH5	1.26303
DPPA4	4
DPY30	1.15143
DPYSL3	1.2977
DSC2	2.96123
DSCC1	1.45308
DSCR1L1	1.33715
DTNA	2.13954
DUSP16	1.20579
DUSP6	3.28514
E2F5	3.89498
EAF1	1.00788
EARS2	1.27151
EBPL	1.75975
ECHDC3	1.68876
EDG4	1.19834
EDNRB	3.19351
EEF1A2	1.8318
EEF1E1	1.43281
EFCAB4A	1.95675
EFCBP1	1.52753
EFHC2	1.09287
EFHD1	1.17871
EFNA1	1.63937
EFNA4	1.22688
EFNB3	1.25835
EGLN3	1.72981
EHD4	1.17891
EIF1B	1.71371
EIF2S3	2.05903
EIF4B	1.15062
EIF4E	1.52582
EIF4E3	1.53715
EIF4EBP2	1.62785
EIF5A	1.05886
ELMO1	2.03824
ELOVL4	1.48159
ELOVL6	2.54845
ENOPH1	1.42562
ENPP1	1.15864
ENPP5	1.91665
EPCAM	4
EPHA1	3.31883
EPHA4	1.44733
EPHB1	1.63827
ERBB3	1.64341
ERCC6L	1.31312
ERICH1	1.01439
ERMP1	1.51141
ESCO1	1.59007
ESD	1.26746
ESPN	1.03464
EWSR1	1.15784
EXOC2	1.31387
EXOSC3	1.60959
EXOSC7	1.80222
EXOSC8	1.20964
EZR	1.83922
F11R	2.54587
F2RL1	1.58927
FAM102B	1.03601
FAM108B1	1.07471
FAM108C1	1.66704
FAM10A7	1.37011
FAM113B	1.37662
FAM117B	2.16973
FAM119A	1.15858
FAM133B	1.22807
FAM135A	1.35166
FAM136A	1.89541
FAM162A	1.87909
FAM162B	1.85378
FAM174B	1.44442
FAM184A	1.81801
FAM44B	1.21401
FAM46B	2.77527
FAM48A	1.07039
FAM49B	1.78803
FAM60A	4
FAM64A	1.03193
FAM65B	1.40789
FAM69B	2.04308
FAM71E1	2.25393
FAM72A	1.15595
FAM72D	2.00358
FAM80A	2.22873
FAM83D	2.25989
FAM83H	1.07247
FAM84B	3.57144
FAM96A	1.2954
FANCD2	2.11939
FANCG	1.04793
FANCL	1.06161
FASN	2.12572
FAT3	1.70936
FBL	1.74179
FBN3	2.75414
FBXL10	1.89887
FBXO11	1.33244
FBXO2	1.76041
FBXO21	1.12629
FBXO28	1.3055
FBXO30	1.15216
FBXO45	1.0021
FBXO46	1.38804
FBXO5	1.16202
FBXW7	1.09537
FDFT1	1.88115
FERMT1	1.42767
FGF11	1.09737
FGF13	2.40802
FGFBP3	1.14469
FGFR4	1.35977
FHDC1	1.07949
FIG4	1.03655
FILIP1	2.49778
FKBP1B	1.15626
FKBP3	1.38953
FKBP4	1.83444
FLJ10781	1.83152
FLJ12684	2.63606
FLJ14712	1.38774
FLJ20273	3.02452
FLJ20674	1.355
FLJ22184	3.64516
FLJ22662	2.04439
FLJ22795	1.21343
FLJ25404	2.00375
FLJ32810	1.16639
FLJ39827	1.82376
FLJ90231	2.21728
FLVCR1	1.08013
FLVCR2	1.20562
FNBP1L	1.87698
FOXA3	2.04262
FOXO1	2.5553
FRAS1	2.4116
FRAT2	3.4075
FREM2	1.23643
FRZB	1.3742
FUBP1	1.11379
FXR1	1.47265
FXYD6	1.60497
FZD3	2.71902
G3BP2	1.48336
GABRA5	1.22424
GABRB3	2.76173
GADD45G	1.31883
GAL	1.44932
GAL3ST3	1.25556
GAR1	1.14405
GARNL4	1.20254
GART	1.07441
GATM	1.87518
GCA	3.12702
GCH1	1.01509
GCHFR	1.10016
GCLC	1.10811
GCNT2	3.99332
GCSH	1.7077
GDF3	1.04117
GFPT2	1.09238
GGA2	1.63664
GLB1L3	2.20032
GLDC	4
GLIPR1L1	1.05512
GLMN	1.30444
GLTSCR2	1.4117
GMNN	1.43399
GNG4	1.11714
GNG7	1.57188
GNL3	1.22588
GNPDA1	1.3194
GOLPH3L	1.05228
GOLPH4	2.49766
GPC2	2.60589
GPC3	2.35427
GPC4	3.66344
GPM6B	2.41307
GPR114	1.52785
GPR160	2.90531
GPR19	1.37758
GPR64	1.91329
GPR98	3.19923
GPRASP2	1.25367
GPRC5C	1.96616
GPX3	1.47728
GRAMD1A	1.49127
GRB7	1.13512
GRHL2	1.2324
GRM3	1.12426
GRM8	1.29349
GRPR	2.97292
GRTP1	2.28028
GSPT2	2.00668
GSR	1.13318
GSTO2	2.28895
GSTT1	2.20202
GTF2E1	2.4785
GTF3C2	1.5295
GTF3C3	1.05115
GTPBP6	1.58807
GUCA1A	2.89542
GYG2	2.88237
H2AFY2	1.57025
H3F3A	1.31914
HACL1	1.73215
HADH	1.15041
HAS3	2.44998
HCP5	1.5452
HDAC2	1.618
HDDC2	1.06628
HDGFRP3	1.13007
HDHD2	1.76241
HEATR1	1.30184
HELLS	1.26793
HEPH	1.61727
HERC2	1.01086
HERC5	2.83471
HES6	2.95292
HESX1	1.13614
HEY2	2.58722
HIBCH	1.17116
HIC2	2.21703
HIST1H2BH	1.3671
HJURP	1.12392
HK2	1.22921
HLA-DOA	1.85177
HLA-DRA	1.72073
HLA-DRB1	1.87725
HLA-DRB6	1.48827
HMGA1	1.79921
HMGB1	1.82295
HMGB1L1	1.24555
HMGB2	2.12
HMGB3	3.27813
HMGCR	2.02393
HMGCS1	3.13696
HMGN1	1.21888
HMMR	1.76947
HMX2	1.48014
HNRNPA0	1.16343
HNRNPAB	1.19533
HNRNPC	1.0672
HNRNPD	1.26679
HNRNPH1	1.17584
HNRNPH3	1.48925
HNRNPU	1.05668
HNRPA1L-2	1.43004
HNRPA1P4	1.08235
HNRPC	1.94382
HNRPH3	1.40713
HNRPLL	1.07039
HOMER1	1.52619
HOMER2	1.17846
HOOK1	1.34577
HPS3	1.11989
HRASLS	1.16515
HRASLS3	2.45532
HRC	1.06743
HRSP12	1.16543
HS.128753	1.22034
HS.145049	1.10014
HS.154948	1.57273
HS.155736	1.8304
HS.177654	1.09668
HS.19339	1.57796
HS.270778	3.10421
HS.276860	3.25103
HS.279842	2.42464
HS.283402	1.09506
HS.296031	2.74743
HS.335413	1.75909
HS.390250	1.05346
HS.438858	1.56955
HS.519644	2.11056
HS.538259	2.85121
HS.552799	1.11845
HS.553301	1.20032
HS.556018	1.2247
HS.558212	1.24053
HS.560343	1.25961
HS.567759	1.30301
HS.568741	1.42707
HS.573541	1.22199
HS.574590	2.10414
HS.575696	2.47315
HS.579631	4
HS.66187	4
HS.79881	1.43403
HS.8038	1.00056
HS6ST2	1.77568
HSD11B2	1.16603
HSD17B12	1.00295
HSD17B4	2.06081
HSPA1B	1.23406
HSPA2	2.74262
HSPA4	1.22908
HSPC157	2.01147
HSPC159	1.29317
HSPE1	1.15004
HSZFP36	1.39297
HTATIP2	1.19196
HTR3A	1.49907
HYLS1	1.13439
IAH1	1.26321
ICA1	1.0794
IDH1	1.49672
IDO1	2.34683
IFITM1	2.75092
IFT74	1.30393
IGDCC3	3.26188
IGF2BP2	1.05351
IGF2BP3	2.91565
IGFBP2	2.05426
IGSF1	1.14172
IGSF21	1.26276
IGSF3	1.68251
IGSF5	1.49719
IL28RA	1.03099
ILF3	1.60816
IMP3	1.34575
IMPA1	1.40046
IMPA2	3.04882
INDO	2.63368
ING1	1.24294
INO80D	1.36212
INSIG1	1.75484
INTS2	1.01711
INTS8	1.22098
IPO11	1.00057
IPW	2.22122
IQGAP2	2.35965
IRS1	1.06274
IRX2	1.81415
ISCA1	1.0671
ISCA2	1.0357
ISG20L1	2.13216
ISOC1	2.15536
ISYNA1	1.83715
ITGA6	1.78065
ITGB1BP3	1.32588
ITLN2	1.60001
ITM2A	3.9679
JAKMIP2	1.6518
JARID2	3.60065
JMJD1A	1.06558
JMJD1C	1.52386
JPH1	2.05485
JPH4	2.14845
JUP	1.28902
KAL1	1.52592
KBTBD11	2.32083
KBTBD7	1.35054
KBTBD8	1.24038
KCND2	2.33817
KCNG3	2.53238
KCNJ2	1.21485
KCNK1	1.88011
KCNK12	2.69969
KCNMB4	2.80711
KCNN2	1.59252
KCNQ2	3.20721
KCNS1	1.59295
KCNS3	1.78391
KCTD14	2.11766
KCTD8	3.01944
KDM3B	1.4112
KDM5B	1.42404
KDR	1.87485
KHDRBS1	1.44745
KHDRBS3	1.89098
KHSRP	1.08999
KIAA0020	1.29011
KIAA0114	1.4623
KIAA0391	1.06966
KIAA0514	1.65524
KIAA0528	1.0796
KIAA1147	2.9089
KIAA1211	1.97321
KIAA1274	1.03902
KIAA1324L	1.15427
KIAA1333	1.51585
KIAA1467	1.02729
KIAA1598	1.99688
KIAA1737	1.78174
KIAA1804	1.15583
KIAA1967	1.04281
KIF11	1.06683
KIF18A	1.06345
KIF1A	4
KIF1B	1.98479
KIF20B	1.23901
KIF21A	1.72254
KIF22	1.13084
KIF2C	1.27191
KIF5C	4
KILLIN	1.01021
KIT	1.18874
KLHDC9	1.25072
KLHL13	1.58144
KLHL3	2.31948
KLHL4	1.10729
KLHL7	1.18292
KPNA2	1.72511
KRAS	1.08573
KRT19	1.28511
KRTCAP3	1.72493
L1TD1	4
L2HGDH	1.04364
L3MBTL3	1.19652
LAD1	2.64903
LAMA1	1.49664
LAMC3	2.0601
LAPTM4B	1.67194
LARGE	1.69309
LARP1B	1.85639
LARS2	1.34803
LAS1L	1.02622
LBR	1.04182
LCK	1.00352
LCMT1	1.00129
LDB2	1.27532
LDHB	1.12332
LDLR	1.79949
LECT1	2.62497
LEFTY1	1.42623
LEFTY2	1.78823
LEPREL1	2.42664
LFNG	1.96575
LHPP	1.51639
LIG3	1.7573
LIN28	4
LIN28B	4
LINGO1	2.55151
LIPG	2.20197
LMO3	2.00689
LMTK3	1.65909
LNX2	1.34186
LOC100127918	1.03876
LOC100128007	1.70765
LOC100128326	1.87911
LOC100128485	1.02001
LOC100128836	1.48043
LOC100129543	1.47022
LOC100129585	1.52898
LOC100129599	1.0103
LOC100129681	4
LOC100130009	1.04835
LOC100130178	1.29382
LOC100130550	1.13886
LOC100130914	1.68213
LOC100130919	1.87736
LOC100131138	2.09938
LOC100131261	1.31677
LOC100131727	1.83641
LOC100131735	1.24441
LOC100131905	1.01444
LOC100132032	1.62637
LOC100132457	1.07015
LOC100132715	1.42567
LOC100132761	1.01882
LOC100132863	1.57907
LOC100132901	1.07809
LOC100132918	1.29452
LOC100132934	2.79732
LOC100132992	1.1536
LOC100133012	2.07749
LOC100133042	1.13912
LOC100133055	1.07536
LOC100133211	1.0669
LOC100133489	1.44112
LOC100133568	1.67355
LOC100134172	1.4051
LOC100134304	2.09243
LOC100134361	1.97467
LOC100134363	1.42013
LOC100134393	1.55299
LOC100134504	1.14369
LOC100134528	1.54466
LOC133993	2.83079
LOC143543	1.60741
LOC147645	1.11435
LOC147646	1.39108
LOC147727	1.07936
LOC158160	1.96698
LOC283481	1.05918
LOC284422	2.64936
LOC345041	1.45988
LOC347376	1.39442
LOC387820	1.16406
LOC387841	1.08197
LOC388275	1.20903
LOC388494	2.33952
LOC388755	2.04387
LOC389137	1.04766
LOC389168	1.29454
LOC389599	1.51119
LOC389873	2.06204
LOC389901	1.04992
LOC400027	1.5676
LOC401321	2.70169
LOC401357	1.72794
LOC401720	3.59527
LOC402175	1.25832
LOC439949	1.68694
LOC440132	3.41291
LOC440563	1.29509
LOC440926	1.35455
LOC440957	1.38242
LOC441408	1.93276
LOC441453	1.84723
LOC442232	1.18866
LOC442727	1.00224
LOC641746	1.13176
LOC641848	1.21214
LOC642559	4
LOC642852	1.15162
LOC643272	3.99907
LOC643387	1.10344
LOC643778	1.29867
LOC644037	1.59603
LOC644150	1.25281
LOC644380	1.50889
LOC644745	1.37014
LOC644907	1.00989
LOC644914	1.83577
LOC644919	2.02534
LOC645381	1.88269
LOC646316	3.96102
LOC646688	2.5725
LOC646769	1.95105
LOC646786	1.00244
LOC646817	1.04605
LOC646993	2.69964
LOC647037	1.04836
LOC647276	1.54964
LOC647302	1.53519
LOC647307	1.38283
LOC647456	1.02789
LOC647592	1.06413
LOC647859	2.07219
LOC648210	1.37194
LOC648638	1.02208
LOC648927	1.28908
LOC649009	1.48099
LOC649555	1.0602
LOC649970	4
LOC650369	3.93703
LOC651064	1.28616
LOC652097	2.80423
LOC652489	1.00888
LOC653108	1.89102
LOC653226	1.15658
LOC653344	1.27153
LOC653381	1.8779
LOC653820	1.2188
LOC654127	2.14155
LOC654194	1.28587
LOC728026	1.7711
LOC728115	4
LOC728492	1.30429
LOC728715	1.9879
LOC728843	1.06724
LOC729021	1.22485
LOC729082	1.84313
LOC729102	1.21152
LOC729148	1.01969
LOC729200	1.00255
LOC729217	1.83957
LOC729236	1.27612
LOC729342	1.24515
LOC729423	1.09471
LOC729652	1.67559
LOC729660	2.02032
LOC729686	1.1769
LOC729769	1.15665
LOC730024	1.91065
LOC730051	1.5044
LOC730107	1.7199
LOC730235	1.64816
LOC730415	1.15167
LOC730740	1.72475
LOC731049	1.22415
LONRF1	1.99961
LPAR4	1.10284
LPHN1	1.71835
LPPR1	1.36869
LRAT	1.77001
LRBA	1.0873
LRCH2	1.16625
LRIG1	2.5098
LRIG2	1.10326
LRP8	1.28854
LRPPRC	1.00058
LRRC1	1.20844
LRRC16	1.19211
LRRC16A	1.11668
LRRC33	1.2905
LRRC47	1.13343
LRRN1	4
LRRN2	1.51193
LRRTM4	1.50233
LSM2	1.2416
LSM3	1.00885
LSM4	1.15748
LSM5	1.10508
LSM6	1.57332
LTA4H	1.76287
LTV1	1.13074
LYAR	1.82061
LYN	1.89396
MAD2L1	1.72186
MAD2L2	1.6562
MAF	1.36185
MAFB	1.2677
MAGEE1	2.86736
MAL2	3.5307
MAMDC2	1.73734
MAOA	1.84467
MAP3K4	1.21704
MAP4K1	1.37533
MAP7	4
MAPK13	1.47965
MAPK6	1.11387
MAPKAPK3	1.88558
MAPKAPK5	1.22221
MARCH7	1.25797
MARCKSL1	2.04902
MARS2	2.25521
MARVELD2	3.17173
MARVELD3	2.66059
MATK	2.50979
MBD2	2.4122
MBP	1.45617
MCM3	1.19576
MDC1	1.31625
MDH1	1.36377
MDK	2.39877
ME2	1.41107
MED14	1.07122
MED28	1.57737
MED30	1.01311
MED4	1.07292
MEGF10	3.56116
MEIS3P1	1.07562
MELK	1.00064
MERTK	1.31452
METAP1	1.24865
METTL5	1.01914
METTL7A	2.13183
MEX3C	1.33923
MFSD3	2.04235
MGAT4C	1.58545
MGC39900	2.88025
MGC40489	1.05165
MGC57346	2.18843
MGC61598	2.33364
MGMT	2.3953
MGST1	1.50116
MIAT	1.21881
MID1IP1	1.28238
MLF1	1.17422
MLF1IP	1.27016
MLLT10	1.23971
MMD	2.09988
MMP23B	1.05666
MMP25	1.39736
MND1	1.56902
MOBKL2B	3.04799
MOBKL3	1.44126
MOCOS	1.24851
MOSC1	2.62587
MPP6	1.21983
MRPL11	1.21958
MRPL16	1.08244
MRPL39	1.11475
MRPL42	1.10059
MRPL50	1.5943
MRPS26	1.03366
MRPS27	1.08509
MRPS30	1.65551
MRPS31	1.38982
MRPS6	1.46704
MRPS9	1.15537
MRS2	1.5525
MSH2	1.89484
MSH6	1.33656
MSI2	1.32876
MST4	3.77555
MT1F	2.58121
MT1G	3.75858
MT1H	2.14867
MT1X	3.49337
MTA3	1.98716
MTAP	1.12512
MTF2	1.95154
MTMR12	1.36251
MTMR14	1.43683
MTMR7	1.21584
MTP18	2.4856
MUTYH	1.44264
MYB	1.0474
MYCN	4
MYLIP	2.82103
MYO10	1.26299
MYO5C	2.77274
MYOZ1	1.49037
MYOZ3	1.74263
MYST2	1.62913
NAE1	1.18621
NAMPT	1.46154
NANOG	4
NAP1L3	4
NAPRT1	1.2435
NARG1	1.52016
NARG1L	1.28567
NARG2	1.1572
NARS2	1.63836
NASP	2.12253
NAT10	1.29128
NBEA	1.10545
NBEAL2	1.0476
NCK2	1.20842
NCL	1.22354
NCOA6IP	1.07544
NCRNA00153	1.20045
NDN	1.3962
NDRG4	2.0103
NEBL	1.05691
NEFM	1.27993
NEK2	1.44387
NELL2	3.21803
NEO1	1.20406
NES	1.94644
NET1	1.44534
NFE2L3	3.69086
NFX1	1.07658
NFXL1	1.81934
NICN1	1.22224
NIF3L1	1.19719
NINL	1.25039
NIPSNAP1	1.61188
NKD2	2.14134
NLGN4X	4
NLK	1.95328
NLRP2	1.84998
NMU	3.1196
NOL11	1.03371
NOP58	1.19294
NOS3	1.12343
NOTCH1	1.09395
NOVA1	1.12123
NPC2	1.43666
NPFFR2	1.24153
NPTX1	2.41557
NPTX2	2.76667
NPW	1.71667
NPY5R	1.62457
NRXN2	1.13311
NSBP1	2.03423
NSDHL	1.14461
NSMCE4A	1.29706
NSUN7	2.26027
NT5DC1	2.47644
NTS	1.61231
NUDCD2	1.06742
NUDT10	2.55548
NUDT11	2.33641
NUDT15	1.20628
NUDT21	1.76231
NUDT7	2.26072
NUP107	1.24919
NUP133	1.06404
NUP153	1.0096
NUP160	1.44532
NUP205	1.32951
NUP35	1.09828
NUP37	1.01231
NUP54	1.40573
NUP62CL	1.27436
NUP88	1.06035
NUSAP1	1.31348
NYNRIN	1.31022
OCIAD2	2.34218
OIP5	1.77879
OLFM1	3.05519
OR2A9P	1.00971
ORC2L	1.60805
OSBPL10	3.31893
OTUD6B	1.10179
OTX2	2.78967
OVOL2	3.04052
P15RS	1.63793
PABPN1	1.15739
PACSIN1	1.79872
PAFAH1B3	2.40462
PAICS	1.44576
PAIP1	1.12401
PAK1	1.31924
PAN3	1.03293
PANK1	2.4558
PAPSS1	1.29241
PAQR8	1.00642
PARD6A	1.19146
PARD6G	1.10098
PARP1	2.3532
PAXIP1	1.54766
PBX1	1.74566
PBX3	1.89529
PCCA	1.79159
PCCB	1.60116
PCDH20	1.06579
PCMTD2	1.10231
PCNXL2	1.70168
PDCD2	1.04299
PDCD2L	1.66824
PDCL3	1.03896
PDE3B	1.71621
PDE9A	2.88615
PDK3	2.37874
PDPN	4
PECR	1.06571
PELI1	2.26245
PELI2	1.55252
PERP	1.24469
PET112L	1.03738
PEX7	1.11854
PFAS	1.66164
PFKFB3	1.16534
PFKFB4	1.77902
PFKM	1.26113
PGBD5	1.70044
PHACTR4	1.03809
PHC1	2.8094
PHF14	1.29536
PHF16	1.31905
PHF17	1.7418
PHF21B	1.13503
PHF3	1.09716
PHF5A	1.05306
PHIP	1.11938
PHLDA1	1.03407
PHOSPHO2	1.56937
PIAS2	1.0206
PIGN	1.26991
PIK3C2A	1.21204
PIM2	3.01826
PIR	2.11754
PITPNC1	1.45681
PKIA	2.22239
PKIB	1.82616
PLA2G10	1.10104
PLA2G3	2.24194
PLA2G4C	2.42401
PLA2G7	1.69996
PLAGL2	1.64815
PLCG2	2.17157
PLCH1	1.77932
PLCXD1	1.83528
PLEKHA5	1.45886
PLEKHG3	1.16235
PLEKHH1	2.52284
PLK1	2.17796
PLK4	1.71204
PLP1	3.07813
PLS1	2.60862
PMAIP1	2.74943
PMPCB	1.43749
PNCK	1.66799
PNMA3	1.69526
PNMAL1	2.15754
PNO1	1.18525
PNRC2	1.28261
PODXL	3.79015
POLA1	1.38751
POLE2	1.04058
POLQ	1.17801
POLR1D	1.34339
POLR3E	1.1331
POLR3G	4
POU3F1	1.29575
POU5F1P1	3.01307
PPAPDC2	1.90239
PPAT	2.34718
PPID	1.12904
PPIL1	1.24728
PPM1B	2.00927
PPM1E	2.98355
PPM1H	1.42563
PPP1CB	1.3858
PPP1CC	1.33242
PPP2R2B	2.27692
PPP2R2C	1.00415
PPPDE1	1.03556
PPT1	1.58203
PRAGMIN	1.41051
PREI3	1.35722
PRIM1	1.12026
PRIM2	1.51319
PRKCB	1.64106
PRKCB1	1.78671
PRKCI	1.44158
PRKCQ	1.88349
PRKCZ	3.13635
PRMT3	1.08914
PRMT6	1.51302
PROM1	4
PRPS1	1.21321
PRPSAP2	1.34898
PRSS16	1.21438
PRSS8	3.73697
PSIP1	2.68814
PSPC1	1.30084
PSRC1	1.53359
PTBP2	2.77767
PTGES3	1.38676
PTGFRN	1.01559
PTH2	1.13857
PTMA	1.65484
PTPN4	1.23671
PTPRD	1.86167
PTPRF	1.21714
PTPRG	1.049
PTPRZ1	3.70171
PTTG1	1.19651
PTTG3P	1.56921
PUM1	1.1668
PUS1	1.51703
PUS7	1.10447
PUS7L	1.12598
QARS	1.08767
QPRT	2.68942
QRICH1	1.02493
QTRTD1	1.15659
RAB11FIP1	1.60988
RAB17	2.67404
RAB25	3.78355
RAB38	2.79971
RAB3C	1.07946
RAB3IP	1.13116
RAB5A	1.22482
RAC2	1.20802
RAD51AP1	1.0728
RALGPS1	2.31311
RAP1GAP	2.24418
RAPGEF5	2.10757
RARRES2	2.14282
RASIP1	1.0279
RASL11B	4
RBBP4	1.29065
RBBP7	1.18984
RBM12	2.14716
RBM14	1.27661
RBM15	1.1575
RBM17	1.22871
RBM26	1.28989
RBM3	1.61868
RBM35A	1.37086
RBM47	4
RBMX	1.0992
RBPMS	1.24061
RBPMS2	4
RCBTB1	1.03007
RCBTB2	1.38265
RCC2	1.72037
RCHY1	1.38435
RCN2	1.27875
RCOR2	3.682
REC8	2.14594
RFC4	1.39395
RFFL	1.48481
RFWD3	1.21314
RFX7	1.1067
RG9MTD1	1.60346
RGMA	1.48832
RGS16	1.06624
RGS17	1.61449
RGS2	1.45557
RHBDL3	2.23933
RHOU	1.10015
RHPN2	1.2214
RIMS3	1.44814
RMI1	1.05098
RNASET2	1.31943
RND2	4
RNF130	1.45982
RNF138	1.70109
RNF144	1.06982
RNF165	1.46818
RNF175	1.23594
RNF38	1.02026
RNF44	2.35915
RNFT2	1.65802
RNMT	1.0266
RNPS1	1.01592
ROD1	1.26601
RPA3	1.4
RPAP3	1.06845
RPIA	1.2695
RPL13A	1.10165
RPL14	1.30413
RPL15	1.13288
RPL34	1.14662
RPL39	1.09833
RPL39L	1.16207
RPRD1A	1.82128
RPRM	2.50692
RPS17	1.24271
RPS24	1.50943
RPS29	1.43132
RPS6KA1	1.16824
RRS1	1.32513
RSBN1	1.28087
RSRC2	1.27795
RTKN	1.04427
RTN1	2.07391
RTN4R	1.66555
SAAL1	1.34829
SACM1L	1.54749
SAFB	1.24071
SALL1	1.17987
SALL2	4
SALL3	1.75439
SALL4	4
SAP130	1.06758
SARS2	1.13843
SAT1	1.07134
SBK1	4
SC4MOL	1.63219
SC5DL	1.49414
SCAND3	1.63562
SCAP	1.50914
SCD	2.68322
SCG3	2.66406
SCG5	2.2328
SCLY	1.50945
SCNN1A	4
SDCCAG10	1.36499
SDHC	1.40923
SEC14L5	2.19306
SEC61A2	1.06618
SECISBP2	1.92871
SELV	1.61015
SEMA4B	1.29881
SEMA4D	3.55309
SEMA6A	4
SEMA6B	1.1428
SEPHS1	2.88121
SEPP1	2.55234
3-Sep	3.84296
4-Sep	1.04847
SERBP1	1.2715
SERPINB1	1.14698
SESN1	1.21179
SET	1.55556
SETMAR	1.86975
SEZ6L2	1.09479
SFPQ	1.07543
SFRP1	3.8727
SFRP2	2.27794
SFRS1	1.30232
SFRS14	1.66111
SFRS17A	1.29508
SFRS18	1.05795
SFRS2	1.17283
SFRS3	1.2217
SFRS7	1.64864
SGSM1	1.24544
SH2D3C	1.03205
SH2D5	1.01229
SH3BGRL2	1.89785
SH3GL2	1.9396
SH3GL3	2.70814
SHMT1	1.36569
SHPK	1.66566
SHROOM3	1.01631
SIAH1	1.04388
SILV	3.85142
SIN3A	1.0888
SIRT1	2.11202
SIRT5	1.2533
SKIV2L2	1.0509
SKP2	1.3889
SLAIN1	3.79552
SLC11A2	2.02978
SLC16A10	2.68758
SLC16A14	1.14091
SLC16A9	2.85333
SLC25A13	2.46281
SLC25A15	1.13842
SLC25A4	1.07754
SLC25A6	1.68198
SLC27A2	1.49053
SLC29A1	1.24997
SLC29A2	1.63259
SLC2A1	2.31751
SLC2A3	2.61447
SLC2A8	2.18436
SLC35B4	1.08664
SLC35E3	1.09878
SLC35F1	1.60996
SLC35F2	2.25659
SLC37A1	1.21001
SLC37A4	1.51915
SLC38A4	1.46159
SLC38A9	1.0403
SLC39A10	2.42515
SLC44A1	1.40492
SLC5A6	1.2783
SLC7A3	1.22919
SLC7A8	3.17754
SLC8A2	1.54299
SLITRK4	1.27448
SLTM	1.60712
SMARCA4	1.00569
SMARCA5	1.60579
SMARCAD1	1.30132
SMARCC1	1.91198
SMARCD1	1.82683
SMC6	1.15375
SMPDL3B	2.42398
SNCA	2.48228
SNHG1	1.11524
SNHG10	1.40954
SNHG5	1.08796
SNN	1.14669
SNORA67	2.2915
SNORD3A	1.5601
SNORD3C	1.2369
SNRNP40	1.05285
SNRNP48	1.03868
SNRPA1	1.07186
SNRPD1	1.0881
SNRPF	1.18484
SNRPN	3.42736
SNX10	1.89453
SNX26	1.68074
SOCS2	1.49222
SORBS1	1.78427
SORD	1.80665
SOX11	1.68356
SOX13	2.36853
SOX2	2.66731
SOX21	4
SOX3	3.43099
SOX4	2.28229
SOX8	2.10705
SP4	1.61061
SP8	2.849
SPAST	1.09981
SPC25	1.32228
SPHK2	1.09722
SPIN3	1.36177
SPINT2	4
SPON1	1.39882
SPRY1	1.7663
SPRY2	1.54143
SPRY4	3.50812
SQLE	1.9232
SRBD1	1.30574
SRPK1	1.5343
SS18	1.19292
SS18L2	1.9153
SSB	1.23837
SSBP2	1.16667
SSBP3	1.1756
ST3GAL6	1.0207
ST6GAL1	3.78916
ST6GALNAC3	2.32796
STAG2	1.08295
STAU2	1.39443
STC1	3.11212
STMN1	1.46343
STMN2	1.82377
STOML2	1.08149
STOX1	1.0215
STOX2	2.02636
STRADB	1.58101
STRBP	2.83636
STX3	2.32675
SUMO1	1.00825
SUMO2	1.10237
SUSD2	1.90816
SUV39H1	1.08719
SUV420H1	1.22147
SYT13	2.12201
SYT4	2.05431
TAC3	1.40249
TACC2	1.15443
TACC3	1.12536
TACSTD1	4
TADA1L	1.50578
TAF4	1.44282
TAF4B	1.20212
TAF5	1.19265
TAF8	1.16567
TAF9L	1.03212
TAGLN3	1.72586
TBC1D16	1.40812
TBC1D4	1.54956
TBPL1	1.04713
TC2N	1.61574
TCEAL2	4
TCEAL7	1.28298
TCERG1	1.12325
TCF12	1.2217
TCF7L1	1.18232
TDG	1.23783
TDGF1	1.4211
TEAD2	2.15916
TERF1	3.33751
TESK2	1.09277
TET1	3.51024
TEX10	1.14882
TFAM	2.24764
TFAP4	1.38648
TFB2M	1.11255
TFF3	2.11594
TGIF1	1.29002
TGIF2	2.15242
THAP1	1.10105
THBS4	2.39085
THEM2	1.01132
TIMM8A	1.45108
TJP2	1.54664
TJP3	1.14602
TKT	1.88927
TLCD1	1.20711
TLE1	2.41805
TMC6	1.18084
TMEFF1	2.83895
TMEM108	1.06819
TMEM118	2.40678
TMEM125	1.40282
TMEM132B	3.53183
TMEM133	1.10526
TMEM135	2.28846
TMEM145	2.8211
TMEM158	1.72961
TMEM16A	1.12691
TMEM177	1.25268
TMEM178	1.9689
TMEM183B	1.00108
TMEM194A	1.1304
TMEM216	1.19173
TMEM27	1.47255
TMEM30B	2.37101
TMEM31	1.12499
TMEM48	1.4628
TMEM55A	1.1319
TMEM64	1.67983
TMEM70	1.10022
TMEM97	1.67509
TMEM98	1.10484
TMPO	1.14638
TMPRSS2	1.02286
TMSB15A	4
TMTC4	2.3939
TNFRSF21	3.06481
TNRC9	2.33093
TOM1L1	1.04411
TOMM20	1.56047
TOMM22	1.33028
TOMM6	1.37146
TOP1MT	1.49083
TOP1P2	1.2337
TOP2A	1.64631
TOP2B	1.30225
TOPORS	1.26179
TOX3	3.14378
TP53BP2	1.18137
TPD52	1.66584
TPM3	1.01017
TPP2	1.19697
TRAPPC6A	1.55715
TRERF1	1.36582
TRIB1	2.75038
TRIL	1.81872
TRIM16L	1.75177
TRIM24	1.30401
TRIM33	1.12782
TRIM36	2.20324
TRIM71	2.53759
TRIM9	1.0649
TRIML2	2.24618
TRMT11	1.12648
TSC22D1	1.1735
TSPAN12	1.32565
TSPAN13	1.50081
TSPAN33	1.76918
TSPAN6	1.41041
TSPAN7	2.91775
TSPYL5	1.42245
TSTD1	2.0614
TTC9	2.38509
TTF2	1.70584
TTK	1.66987
TTYH1	1.41252
TUBA4A	2.53317
TUBB2B	2.48971
TXNDC12	1.16893
TXNDC16	1.01618
UBE2C	1.50309
UBE2CBP	1.05756
UBE2D3	1.29092
UBE2E1	1.03539
UBE2E3	1.0018
UBE2G1	1.06965
UBP1	1.10811
UBR5	1.17657
UCA1	3.44217
UCP2	1.75355
UGP2	2.35339
UGT3A2	1.45325
UGT8	1.43541
UNC5A	1.57693
UNG	1.93357
UPF3A	1.08319
UPF3B	1.41052
UPK1A	2.4955
UPRT	1.06142
USP28	1.35084
USP44	4
USP6NL	1.30953
USP9X	1.48681
UST	1.14525
UTP18	1.53532
UTP3	1.14191
UTX	2.11231
VAMP8	2.11022
VANGL2	2.94633
VASH2	3.86939
VAT1L	2.60897
VAV3	1.16895
VBP1	1.25364
VENTX	1.00948
VGF	1.82834
VIL2	1.95098
VPS37D	1.00322
VRK1	1.63124
VSNL1	1.93524
WASF3	1.42566
WBP11	1.02252
WDR12	1.73946
WDR51A	1.48187
WDR54	1.16194
WDR68	1.4608
WDR72	1.80434
WDR74	1.00225
WDR86	1.2273
WDYHV1	1.3152
WEE1	1.56287
WFDC2	1.46441
WIBG	1.53621
WSCD1	2.03967
WWP1	1.24198
XPO1	1.17949
XPO4	1.24935
XPO5	1.0658
XPR1	1.00368
XRCC5	1.64335
YBX2	3.36786
YEATS4	1.74776
YTHDC1	1.12617
YTHDF2	1.38052
YWHAE	1.01279
ZBED1	1.69089
ZBED4	1.21658
ZBED5	1.1253
ZBTB24	1.10568
ZBTB3	1.50779
ZBTB39	1.37881
ZBTB44	1.44246
ZBTB46	1.1247
ZC3H12B	1.32193
ZDHHC19	1.03586
ZDHHC22	1.29875
ZDHHC23	1.11731
ZFAND6	1.40019
ZFP42	4
ZIC2	4
ZIC3	4
ZIK1	1.28716
ZMYM2	1.25049
ZMYM3	1.55403
ZMYM4	1.19463
ZNF10	1.0488
ZNF134	1.98567
ZNF135	1.26517
ZNF143	1.4806
ZNF16	1.86045
ZNF165	1.39973
ZNF177	1.65475
ZNF195	1.76469
ZNF204	1.48325
ZNF207	1.16826
ZNF215	1.53639
ZNF217	1.24325
ZNF219	1.56095
ZNF22	1.15829
ZNF232	1.20371
ZNF239	1.66079
ZNF254	1.64986
ZNF256	1.8644
ZNF260	1.08134
ZNF273	1.06325
ZNF280C	1.08734
ZNF296	3.83377
ZNF311	1.46267
ZNF323	1.64461
ZNF329	1.56108
ZNF330	1.08342
ZNF334	1.11085
ZNF35	1.09367
ZNF398	1.7369
ZNF415	1.36672
ZNF423	1.86331
ZNF43	1.0205
ZNF431	1.68819
ZNF442	1.03486
ZNF443	1.665
ZNF462	1.3401
ZNF518A	1.38126
ZNF532	1.39361
ZNF544	1.5313
ZNF558	1.18785
ZNF559	1.90173
ZNF581	1.52344
ZNF586	1.56738
ZNF608	1.49501
ZNF613	1.63731
ZNF614	1.57328
ZNF615	1.37545
ZNF616	1.26601
ZNF626	1.10045
ZNF644	1.06264
ZNF649	2.72581
ZNF670	1.12131
ZNF689	1.17821
ZNF69	1.6922
ZNF697	1.12294
ZNF700	2.09115
ZNF711	1.14202
ZNF721	2.05994
ZNF74	1.16075
ZNF770	1.98298
ZNF788	3.26394
ZNF792	1.56539
ZNF816A	1.26204
ZNF845	1.13109
ZNF85	1.37776
ZNHIT3	1.24199
ZNRF3	1.27757
ZSCAN10	4
ZSCAN16	1.01031
ZSCAN18	1.25961
ZSCAN2	1.29227
ZSWIM4	1.91395
ZSWIM5	1.03172
ZSWIM7	1.73437

## Sheet: DOWN gene
gene	log2(fold change)
AADACL1	-1.41051
AAK1	-1.57705
ABCA8	-1.57637
ABHD15	-1.18316
ABI3BP	-4
ACADVL	-1.41553
ACP2	-1.35693
ACTA2	-4
ACTB	-1.47126
ACTG2	-4
ACTN1	-1.69159
ACTN4	-1.33386
ACTR10	-1.22282
ACVRL1	-1.02469
ADAM19	-1.87148
ADAMTS1	-2.55993
ADAMTS5	-1.74429
ADAMTSL5	-1.20764
ADARB1	-1.17303
ADCY6	-1.06966
ADH1A	-1.64325
ADM2	-1.73194
ADORA2B	-1.27515
AEBP1	-1.70973
AFAP1	-2.83836
AFF3	-3.04169
AGRN	-1.35005
AGT	-1.40073
AGTR1	-1.21854
AHNAK	-4
AHNAK2	-2.27979
AHR	-1.15109
AHSA2	-1.32757
AK1	-1.59096
AKAP12	-1.13082
AKT1	-1.48852
ALCAM	-1.92244
ALDH1A3	-1.68092
ALDH1L2	-2.68058
ALDH3B1	-1.99598
ALPK2	-4
AMFR	-1.07878
ANGPTL2	-1.16028
ANKRD1	-2.64877
ANKRD13A	-1.99396
ANTXR1	-1.76697
ANTXR2	-2.2454
ANXA1	-4
ANXA11	-1.46382
ANXA2	-2.87675
ANXA2P1	-2.76796
ANXA2P3	-1.35617
ANXA4	-1.10328
ANXA5	-1.53609
ANXA6	-1.45876
AP1M1	-1.29751
AP2M1	-1.00116
AP2S1	-1.43347
APBB3	-1.04887
APCDD1L	-1.62449
APOBEC3F	-2.04821
APPBP2	-1.9869
APPL2	-1.40908
ARFGAP3	-1.18806
ARHGAP1	-1.30285
ARHGAP10	-1.11481
ARHGAP18	-1.05949
ARHGAP21	-1.32804
ARHGAP23	-2.49123
ARHGAP24	-1.36355
ARHGAP30	-2.04472
ARHGDIA	-1.60607
ARHGDIB	-2.37447
ARHGEF17	-1.21783
ARID5B	-4
ARL16	-1.38443
ARL2BP	-1.14426
ARMCX3	-1.14213
ARPC5	-1.16349
ARSJ	-1.40213
ASAM	-1.50453
ASAP1	-1.35505
ASAP2	-1.20944
ASS1	-2.09784
ASXL1	-1.63465
ATF5	-1.06785
ATF6	-1.06574
ATL1	-1.21183
ATN1	-1.10562
ATOX1	-1.01432
ATP2B4	-3.35618
ATP6V0E1	-1.4538
ATP8B2	-1.22056
ATP9A	-1.03391
ATXN1	-1.84772
AXL	-3.46201
B2M	-2.09415
B4GALT4	-1.11517
B4GALT7	-1.38032
BACE1	-1.2722
BACE2	-1.06185
BAG3	-1.68252
BCAP29	-1.06496
BCAR3	-1.29443
BCL3	-1.00454
BCYRN1	-2.23117
BDKRB1	-1.46961
BDNF	-1.2555
BEND6	-1.89407
BGN	-4
BIN1	-1.00479
BMI1	-1.78255
BMP1	-2.59328
BMP6	-1.24936
BMPER	-2.88356
BMPR2	-2.26628
BMS1P5	-1.71636
BST1	-1.71435
BTBD6	-1.87314
BTN2A1	-1.29367
BUD31	-1.02353
BVES	-1.05135
C10ORF10	-2.04581
C10ORF32	-1.22587
C10ORF33	-2.01251
C11ORF41	-1.80751
C11ORF68	-1.08323
C11ORF70	-1.12635
C11ORF87	-1.24703
C12ORF23	-2.06686
C12ORF4	-1.00443
C14ORF149	-2.00571
C14ORF153	-1.42173
C14ORF173	-1.48013
C14ORF45	-1.55965
C14ORF78	-3.60778
C14ORF85	-1.5538
C15ORF52	-3.04593
C16ORF7	-1.28127
C17ORF91	-2.84932
C19ORF10	-1.7235
C19ORF70	-1.36275
C1ORF198	-2.60424
C1ORF218	-1.0886
C1ORF24	-1.9325
C1ORF53	-1.95137
C1ORF54	-1.07691
C1ORF71	-1.21927
C1ORF86	-1.39287
C1QTNF5	-1.35056
C1S	-3.16225
C20ORF29	-1.07962
C21ORF24	-1.35544
C21ORF7	-2.4298
C2ORF30	-1.2678
C2ORF32	-1.97765
C3ORF34	-1.7674
C4ORF18	-1.42911
C4ORF34	-1.0157
C5	-1.08612
C5ORF23	-3.30098
C5ORF24	-1.34162
C5ORF28	-1.03729
C5ORF46	-3.55712
C5ORF53	-1.46082
C8ORF37	-1.37101
C8ORF45	-1.15996
C8ORF48	-1.24296
C8ORF55	-1.60406
C9ORF150	-1.47299
C9ORF64	-1.60005
CA12	-2.24192
CACNB3	-1.55447
CACNB4	-1.03206
CALD1	-2.15446
CALU	-1.83438
CAMK2D	-1.39993
CANT1	-1.26265
CAP2	-1.00656
CAPN2	-1.30115
CAPNS1	-1.87157
CARS	-2.08625
CART1	-1.44813
CASC4	-1.25682
CASP4	-1.64035
CAST	-1.41164
CATSPER2	-1.38806
CAV1	-4
CAV2	-3.25947
CBLN3	-1.12821
CBR3	-1.17306
CBX4	-1.64235
CBX6	-1.53331
CCBE1	-1.32864
CCDC80	-2.58578
CCDC85A	-1.62522
CCDC92	-3.48358
CCDC97	-1.2023
CCL2	-3.17247
CCM2	-1.06898
CCND1	-1.57592
CCND3	-1.55042
CCNE2	-1.77336
CCPG1	-1.82497
CD151	-1.79347
CD1C	-2.29597
CD248	-3.35622
CD44	-3.31303
CD47	-2
CD58	-1.02334
CD59	-1.53113
CD63	-1.05712
CD68	-3.36321
CD97	-1.09622
CD99L2	-1.25422
CDC25B	-1.23876
CDC2L6	-1.23434
CDC42	-1.1808
CDC42EP1	-1.11286
CDC42EP5	-1.25099
CDH11	-4
CDH13	-3.89863
CDH2	-1.98411
CDH6	-2.44461
CDK6	-2.83738
CDKN1A	-3.44079
CDKN2A	-1.54375
CDKN2AIPNL	-1.67991
CDKN2B	-2.99056
CEBPB	-1.57645
CEBPD	-2.06534
CERCAM	-2.19528
CFB	-1.29947
CFH	-1.46849
CFLAR	-1.42996
CHIC2	-1.90507
CHPF	-1.28059
CHST15	-1.24463
CHST3	-1.93421
CHSY3	-2.16603
CHURC1	-1.45798
CIB1	-1.38439
CITED2	-1.68218
CKAP4	-2.39774
CLCF1	-1.20009
CLIC1	-1.01991
CLIP1	-1.71753
CLIP4	-1.86309
CLTB	-1.24964
CMPK1	-1.69443
CNPY4	-1.08066
CNRIP1	-2.91455
CNTNAP1	-2.23614
COBLL1	-2.28107
COL11A1	-2.5134
COL12A1	-4
COL16A1	-3.43152
COL1A1	-4
COL1A2	-4
COL21A1	-1.8776
COL3A1	-4
COL4A1	-3.55758
COL4A2	-2.08509
COL4A5	-1.3319
COL5A1	-4
COL5A2	-4
COL5A3	-1.63837
COL6A1	-3.55425
COL6A2	-1.46227
COL6A3	-4
COL7A1	-1.27849
COL8A1	-4
COL8A2	-2.3505
COLEC12	-3.71763
COMMD3	-2.60292
COMMD9	-1.00459
COPE	-1.29607
COPG	-1.28731
COPZ2	-1.77255
CORO1C	-1.5941
CPA4	-3.31292
CPE	-1.28556
CPEB2	-2.00939
CPNE1	-1.07654
CRABP2	-1.33321
CREB1	-1.45342
CREB3L2	-1.49806
CREB5	-1.48814
CRELD2	-1.35178
CRIM1	-1.11021
CRIP1	-2.90495
CRIP2	-3.37319
CRK	-1.01538
CROT	-1.03956
CRYAB	-4
CRYZ	-3.69481
CSAD	-1.31931
CSAG1	-3.41216
CSAG2	-1.15565
CSAG3A	-1.07097
CSAG3B	-1.03384
CSNK1D	-1.05114
CSPG4	-2.3051
CSRP1	-2.99428
CST3	-2.88435
CSTB	-1.03778
CTBS	-1.50779
CTDSP1	-1.40377
CTGF	-3.37121
CTHRC1	-3.21507
CTSA	-1.24793
CTSB	-2.49625
CTSK	-1.63138
CTSL1	-1.24217
CUEDC1	-3.50924
CXCL1	-1.27024
CXCL12	-3.08481
CXCR7	-3.49748
CXXC5	-1.09369
CYB5D2	-1.08125
CYB5R1	-1.00777
CYB5R3	-2.07805
CYBRD1	-4
CYP1B1	-4
CYP26B1	-1.46065
CYP4V2	-1.69323
CYR61	-2.87219
CYTH3	-2.02105
DAB2	-4
DACT1	-1.88927
DACT3	-1.91395
DAP	-1.71647
DAZAP2	-1.34621
DBNL	-1.16877
DCAF6	-1.83622
DCBLD1	-2.50474
DCN	-1.40266
DCTN3	-1.3807
DCUN1D4	-1.23478
DDAH1	-1.42175
DDEF2	-1.1118
DDIT3	-1.12024
DDR2	-3.43053
DDX51	-1.12103
DEGS1	-1.09722
DEM1	-1.36969
DEPDC6	-1.30155
DFNA5	-2.22256
DJ341D10.1	-1.25505
DKK1	-1.08155
DKK3	-3.07749
DLGAP4	-1.57239
DMC1	-1.42268
DNAJB4	-1.81956
DNAJC12	-1.02362
DNASE1L1	-1.21304
DOCK10	-2.61917
DPP7	-1.02303
DPP9	-1.18893
DPYD	-1.97168
DSEL	-1.61004
DSP	-1.2939
DSTN	-1.02305
DUSP1	-2.42351
DUSP18	-1.304
DUSP19	-1.65314
DUXAP3	-1.32136
DYNC1H1	-1.0559
DYNLT3	-1.76051
DYRK2	-1.42014
DYRK4	-1.21168
EBF1	-2.59668
EBF3	-1.81063
ECGF1	-1.67087
ECM1	-1.96683
ECM2	-2.88312
EDN1	-1.39812
EDNRA	-1.22782
EEF1G	-1.08545
EFEMP1	-4
EFEMP2	-3.66033
EGFR	-1.29149
EGR1	-1.14337
EHBP1L1	-1.09267
EHD1	-1.28158
EHD2	-2.89531
EID2B	-1.6568
EIF2S1	-1.38574
ELF4	-2.51656
ELL2	-1.66024
ELN	-2.58891
ELOVL1	-1.27185
EMILIN1	-1.25023
EMILIN2	-1.83891
EML1	-1.13769
EMP1	-4
EMP3	-3.51954
EMX2	-2.27048
ENC1	-1.51896
ENDOD1	-1.7585
ENG	-2.67546
ENPP2	-2.23152
EPAS1	-3.32354
EPDR1	-2.95079
EPS8	-3.13766
ERCC6	-1.09028
ERGIC1	-1.00508
ESM1	-1.53009
EVC	-1.56066
EXT1	-2.53454
EXT2	-1.13666
F2R	-1.63529
F2RL2	-1.4514
FAM114A1	-1.2148
FAM115A	-1.44423
FAM120A	-1.08648
FAM122A	-1.01737
FAM127A	-1.59681
FAM129A	-2.68492
FAM129B	-2.25409
FAM13B	-1.08968
FAM156A	-1.18679
FAM156B	-1.24593
FAM160B1	-1.51805
FAM160B2	-1.05555
FAM175A	-1.16706
FAM176A	-1.23764
FAM18B2	-1.0252
FAM190B	-1.00358
FAM38A	-2.03954
FAM46A	-2.84959
FAM65A	-2.84624
FAM69A	-1.51077
FAM89A	-1.41711
FAM89B	-1.72241
FAP	-3.48224
FBLN1	-1.71505
FBLN2	-3.69359
FBLN5	-3.35957
FBN1	-3.25277
FBN2	-3.57449
FBXO18	-1.01149
FBXO4	-1.17151
FCHO2	-1.11428
FCRLB	-1.25936
FER1L3	-4
FERMT2	-1.3863
FGFRL1	-1.59911
FHL1	-3.08796
FHL2	-1.96941
FHOD1	-1.07752
FIBIN	-1.37622
FICD	-1.01628
FILIP1L	-3.98431
FKBP11	-1.06358
FKBP14	-1.49263
FKBP9L	-3.88209
FKSG30	-1.2244
FLI1	-1.78423
FLJ10916	-2.25399
FLJ14213	-1.23203
FLJ20254	-1.29702
FLJ21986	-1.70449
FLJ36131	-1.1047
FLJ40504	-1.44924
FLJ44124	-1.23627
FLJ46309	-1.11575
FLJ46906	-1.07418
FLNA	-1.19935
FLNC	-4
FLRT2	-1.92727
FMN2	-3.18048
FN1	-1.85654
FNBP1	-1.14645
FNDC1	-1.35128
FNDC3B	-1.67287
FOXC1	-3.12226
FOXD1	-2.02482
FOXS1	-1.39699
FRMD4A	-1.73921
FRMD6	-3.30664
FRMD8	-1.10223
FST	-1.03658
FSTL1	-2.18782
FSTL3	-1.38773
FTL	-1.14013
FVT1	-1.03283
FXYD5	-1.2199
FYTTD1	-1.02633
FZD1	-1.29546
GADD45A	-1.80031
GADD45B	-2.29606
GALNT10	-1.57863
GALNT2	-1.08755
GALNT5	-1.0213
GALNTL1	-1.77011
GAMT	-1.97306
GAPDH	-1.01472
GAPDHL6	-1.42417
GARS	-1.67774
GAS1	-2.10536
GAS6	-2.06907
GBA	-1.23901
GBE1	-1.43464
GBP1	-2.13726
GBP2	-2.10584
GBP3	-1.84933
GDF6	-1.2811
GGA1	-1.91047
GHR	-1.83454
GIPC1	-1.3723
GLIPR1	-3.38349
GLIPR2	-1.84981
GLIS3	-1.60585
GLRB	-1.52566
GLRX2	-1.92315
GLS	-2.01693
GLT8D2	-1.18865
GLTP	-1.01729
GMPPA	-1.22955
GNA11	-1.42177
GNG10	-1.03036
GNG11	-2.18856
GNG12	-1.58543
GNPDA2	-1.77616
GOLGA3	-1.81404
GOLGA8B	-1.34213
GOLIM4	-1.1018
GOLSYN	-1.08898
GOLT1B	-1.09691
GPER	-2.35707
GPR1	-1.18086
GPR124	-1.77619
GPR126	-1.20126
GPR177	-2.21928
GPR56	-2.07398
GPSM1	-1.9011
GPX7	-1.76332
GPX8	-1.83882
GREM1	-3.79327
GRIPAP1	-1.29393
GRK5	-2.47693
GRN	-1.34757
GSN	-1.11763
GSTK1	-1.4701
GSTM3	-1.12041
GSTO1	-1.41166
H2AFY	-2.44696
HAPLN1	-3.1268
HCFC2	-1.28732
HCG2P7	-1.35369
HECW2	-1.3981
HEG1	-2.56856
HERPUD1	-2.34736
HES4	-2.40118
HHIP	-2.46011
HIF1A	-1.57537
HIST1H2BK	-1.96138
HLA-B	-2.69687
HLA-F	-1.43161
HLA-H	-1.50863
HMCN1	-1.39937
HMOX1	-1.35278
HPCAL1	-1.01655
HS.100261	-3.85872
HS.12876	-1.0277
HS.193557	-1.21252
HS.232649	-1.0032
HS.24119	-3.02948
HS.25318	-1.4677
HS.27048	-1.01369
HS.286666	-1.14356
HS.294103	-1.04132
HS.31961	-1.25799
HS.34447	-1.80453
HS.356079	-1.38999
HS.36053	-2.40774
HS.370359	-3.23663
HS.371609	-1.44922
HS.388347	-1.01831
HS.413494	-1.07218
HS.478682	-1.04743
HS.505676	-1.05433
HS.531457	-1.02382
HS.551128	-1.40602
HS.552087	-3.05997
HS.556255	-1.17319
HS.557431	-3.85862
HS.559604	-1.15711
HS.562504	-1.40497
HS.570988	-4
HS.5724	-1.11102
HSPA5	-1.81059
HSPB1	-1.14311
HSPB6	-3.36259
HSPBL2	-1.02903
HSPC268	-1.23099
HTRA1	-4
ID2	-1.06191
ID3	-2.05101
ID4	-1.07978
IDS	-1.40881
IER3	-1.57116
IFFO1	-1.12296
IFI16	-2.84004
IFI27L2	-1.2733
IFI35	-1.11752
IFI44	-1.28002
IFI6	-1.19664
IFIT1	-1.12904
IFIT2	-2.34573
IFITM3	-1.5361
IFNAR1	-1.70666
IFT20	-1.07592
IGDCC4	-1.32759
IGFBP3	-4
IGFBP4	-1.86903
IGFBP5	-3.60795
IGFBP6	-2.84515
IGFBP7	-4
IKBIP	-1.99674
IL10RB	-1.94746
IL11RA	-2.01941
IL13RA1	-1.97715
IL17D	-1.35727
IL18R1	-1.52703
IL1B	-1.62973
IL1R1	-1.86066
IL1RL1	-1.35257
IL32	-1.11583
IL6	-1.12067
IL8	-1.2527
IMPAD1	-1.39787
INHBB	-1.37907
INHBE	-1.62268
INPP1	-1.53814
INPP5A	-1.16025
INPPL1	-1.14906
IRF9	-1.40166
IRX3	-2.33622
IRX5	-1.13382
ISG15	-1.07521
ISG20	-1.05359
ITGA1	-1.43472
ITGA10	-1.078
ITGA11	-4
ITGA3	-1.83422
ITGA5	-3.90306
ITGA8	-1.94326
ITGAV	-1.67368
ITGB1	-2.68219
ITGB1BP1	-2.50328
ITGBL1	-2.05979
ITPRIPL2	-3.48966
JAG1	-1.9051
JAK1	-2.09054
JDP2	-1.05199
JOSD1	-1.32727
KANK2	-1.37124
KAT2B	-1.31534
KAZALD1	-1.17616
KCNG1	-1.09468
KCNH6	-1.63104
KCNJ8	-1.53452
KCNK2	-1.88388
KCNMA1	-2.22932
KCTD12	-3.59314
KCTD20	-1.91209
KDELC2	-1.46794
KDELR3	-2.93974
KIAA0090	-1.04216
KIAA0247	-1.54049
KIAA0427	-1.30455
KIAA0513	-1.11772
KIAA0913	-1.33556
KIAA1199	-4
KIAA1539	-1.31399
KIAA1600	-1.31701
KIAA1618	-1.68688
KIAA1715	-1.44531
KIAA1751	-1.33712
KIAA1949	-2.4081
KIFAP3	-1.78034
KITLG	-1.91448
KLF2	-4
KLF4	-1.81648
KLF6	-1.50972
KLF9	-2.70611
KLHL28	-1.31473
KLHL29	-1.10564
KLHL35	-1.15822
KRT10	-1.0001
KRT14	-3.32301
KRT18P13	-1.59141
KRT18P17	-1.06585
KRT34	-2.59527
KRT80	-1.96156
KRT8P9	-1.14211
LAMA4	-3.72041
LAMB1	-2.72139
LAMB2	-1.85469
LAMC1	-1.45264
LAMP2	-1.16556
LARP6	-2.47929
LAYN	-2.67592
LCAT	-1.01428
LDHA	-1.16766
LEPRE1	-2.0947
LEPROT	-2.42515
LGALS1	-4
LGALS3	-3.09245
LGALS3BP	-1.06887
LGALS8	-1.17478
LGMN	-1.03103
LGR5	-1.1451
LHFP	-2.80501
LIMA1	-1.17759
LIMS2	-1.49191
LIX1L	-1.17605
LMCD1	-2.02094
LMF2	-1.17761
LMNA	-2.03723
LOC100128084	-1.35553
LOC100128098	-1.42933
LOC100128191	-1.19752
LOC100128288	-1.64477
LOC100128505	-1.27894
LOC100129362	-1.85846
LOC100129668	-1.09017
LOC100129828	-1.12041
LOC100130154	-1.53601
LOC100130516	-2.67041
LOC100130835	-1.031
LOC100132391	-1.61489
LOC100132394	-1.25634
LOC100132535	-4
LOC100133607	-1.64408
LOC100133800	-1.6655
LOC100133866	-1.61782
LOC100133876	-1.73215
LOC100133888	-1.08754
LOC100134134	-1.00895
LOC100190938	-1.22415
LOC100192378	-1.29858
LOC145853	-1.11223
LOC200030	-1.43046
LOC202781	-1.26455
LOC253039	-1.32934
LOC255167	-1.04477
LOC255783	-1.54173
LOC375295	-2.16774
LOC387763	-2.82396
LOC387882	-3.68298
LOC388654	-1.03759
LOC391075	-1.166
LOC399748	-1.53696
LOC399959	-4
LOC400578	-2.67167
LOC401076	-1.20261
LOC401233	-1.46603
LOC440341	-1.15301
LOC441087	-1.31114
LOC441155	-1.71708
LOC493869	-1.74153
LOC644162	-1.94147
LOC644250	-1.08372
LOC644615	-1.03289
LOC644799	-1.15359
LOC645166	-3.18531
LOC645452	-1.07965
LOC645638	-2.85239
LOC645676	-1.78111
LOC645895	-1.17747
LOC646345	-1.43438
LOC646576	-1.98867
LOC646723	-1.67977
LOC649366	-3.30558
LOC650494	-1.48927
LOC651397	-1.22431
LOC652694	-1.27229
LOC653297	-1.36058
LOC653506	-2.65655
LOC727908	-1.63097
LOC728518	-1.19514
LOC728620	-2.02586
LOC728809	-1.4642
LOC728903	-1.4158
LOC729090	-2.03066
LOC729439	-1.01364
LOC729708	-2.1439
LOC729779	-1.00285
LOC730278	-2.2509
LOC730313	-2.10783
LOC730994	-1.51705
LOC731542	-1.5386
LOC731954	-1.22894
LOC90586	-1.06234
LONP2	-1.08339
LOX	-4
LOXL1	-1.82188
LOXL3	-1.3174
LOXL4	-2.05708
LPAR1	-3.59338
LPP	-1.24995
LPPR2	-1.08558
LPPR4	-2.18959
LRAP	-1.8754
LRP10	-1.76357
LRRC17	-3.35911
LRRC32	-3.08162
LRRFIP1	-1.53271
LTBP2	-3.16669
LTBR	-1.26292
LUM	-4
LY96	-1.27506
LYPD1	-1.14367
LZTR1	-1.20646
M6PRBP1	-1.26959
MAB21L2	-1.0954
MAGEA12	-3.09934
MAGEA6	-1.39005
MAGED1	-1.09202
MAGT1	-1.00259
MALL	-2.07461
MAMLD1	-1.19485
MAN1B1	-1.14169
MAN2A1	-1.38073
MAN2B2	-2.30603
MAP1A	-3.00889
MAP1B	-3.09968
MAP1LC3A	-1.48487
MAP1LC3B	-1.09402
MAP3K2	-1.28037
MAP3K6	-1.12804
MAP4K5	-1.31204
MAP7D1	-1.29602
MARCH4	-1.65423
MARCH6	-1.53601
MBNL1	-2.88215
MBNL2	-3.56312
ME1	-1.50537
MED8	-1.30833
MEF2C	-1.16839
MEGF6	-3.29566
MEIS2	-3.87524
MEOX2	-1.74659
METRNL	-2.8748
MEX3B	-1.17736
MFAP4	-4
MFAP5	-4
MFSD1	-2.10427
MGAT1	-1.36952
MGAT2	-1.18816
MGC102966	-2.23181
MGC16121	-2.20932
MGC26356	-1.07951
MGC4677	-4
MGP	-1.35908
MIOS	-1.41008
MIR185	-1.13124
MKX	-1.61063
MLKL	-1.36417
MME	-1.40312
MMP1	-4
MN1	-3.73472
MOBKL2A	-1.31332
MOXD1	-2.58605
MPRIP	-1.3924
MPZL1	-1.10655
MRPL40	-1.08451
MSH3	-1.00323
MSL3	-1.1403
MSL3L1	-1.13011
MSN	-1.45833
MSRB3	-3.88662
MSX1	-3.13037
MT2A	-2.88778
MTMR11	-1.18421
MUC1	-1.65143
MVP	-2.1595
MX1	-1.06231
MXD4	-1.4608
MXRA5	-2.46373
MXRA7	-2.70734
MYADM	-1.54842
MYBL1	-1.31784
MYH9	-1.87968
MYL5	-1.34705
MYL9	-3.23059
MYO1B	-1.48887
MYO1C	-1.72456
MYOF	-4
NAGK	-1.69431
NAP1L5	-1.1206
NAT5	-1.10533
NAV1	-2.1254
NBL1	-3.09864
NBPF10	-2.98202
NBPF20	-2.75328
NBPF8	-2.28452
NCALD	-1.908
NCAPD2	-1.06044
NCOA7	-1.71181
NDEL1	-1.39877
NDFIP2	-1.00163
NDRG1	-2.70598
NDUFA10	-2.34534
NEK6	-1.46445
NEK7	-1.17547
NENF	-1.17956
NEXN	-2.26875
NFE2L1	-1.06575
NFIA	-2.57935
NFIB	-3.12869
NFIC	-3.03731
NFIX	-4
NFKB1	-1.03103
NFKBIA	-1.01173
NGF	-2.49239
NID2	-3.25819
NIN	-1.27965
NKIRAS2	-1.13764
NLGN1	-1.01112
NLRP8	-1.15923
NMI	-1.07369
NMT2	-1.07998
NNMT	-1.52116
NOV	-4
NPAL3	-2.5512
NPR3	-1.59051
NR2F1	-2.6982
NR2F2	-3.83967
NRBP2	-1.25116
NRP1	-4
NRSN2	-1.0332
NT5E	-3.8791
NTF3	-1.34689
NTM	-2.70801
NTN4	-3.31889
NUAK1	-1.43174
NUBPL	-1.0758
NUCB2	-1.40538
NUCKS1	-1.21889
NUPR1	-1.55468
OAF	-2.72242
OBFC1	-3.59342
OBFC2A	-2.4639
OCIAD1	-1.17011
OLFML2A	-1.27025
OLFML2B	-1.93425
OMD	-1.16877
OPTN	-1.7209
OSBPL5	-1.23934
OSBPL8	-1.79627
OSR1	-3.41996
OSR2	-3.24295
OSTF1	-1.2026
OXTR	-1.19977
P4HA2	-3.19779
P4HB	-2.03561
P8	-1.28479
PAK2	-1.08203
PALLD	-2.36346
PALM	-1.45296
PAM	-1.31531
PAMR1	-3.26626
PAPPA	-4
PAPSS2	-2.89472
PARP3	-2.2524
PARVA	-2.02331
PCBD1	-1.03249
PCDH18	-1.04451
PCK2	-1.14444
PCOLCE	-3.15016
PCOLCE2	-1.59291
PCYOX1	-1.48028
PDCD4	-1.02656
PDCD7	-1.06039
PDE1C	-1.14317
PDGFC	-2.51119
PDGFRA	-4
PDGFRB	-4
PDGFRL	-2.60268
PDIA5	-1.42258
PDZRN3	-1.13235
PEA15	-2.05521
PEAR1	-2.62079
PENK	-2.75052
PFDN5	-1.26074
PFKP	-1.31236
PGBD3	-1.75613
PGCP	-1.56637
PHACTR2	-1.57895
PHLDA3	-1.05195
PHLDB2	-1.43438
PI16	-2.05745
PICALM	-1.2219
PIGH	-1.02387
PIK3CA	-1.01122
PIK3IP1	-1.91887
PIP5K1C	-1.33938
PITRM1	-1.3291
PITX1	-1.65837
PKM2	-1.11711
PLA2G15	-1.13323
PLAC9	-1.47376
PLAGL1	-2.59094
PLAT	-4
PLAU	-1.01686
PLAUR	-1.84004
PLCB1	-1.10408
PLCD3	-1.20945
PLCE1	-1.44582
PLEKHF1	-1.59569
PLEKHG4	-1.57653
PLK2	-1.13896
PLOD1	-1.88388
PLOD2	-3.13856
PLOD3	-1.97487
PLP2	-1.16626
PLSCR3	-1.13883
PLSCR4	-1.06576
PLXNA3	-1.99233
PLXNB2	-1.13837
PMM1	-2.20436
PMP22	-4
PNMA2	-2.74642
PODN	-1.46003
POFUT1	-1.7911
POL3S	-1.01007
POLR3GL	-1.02738
POPDC3	-1.16976
POSTN	-4
PPAP2B	-2.63054
PPFIBP1	-1.17432
PPHLN1	-1.54968
PPIC	-2.99904
PPM1M	-1.37165
PPP1R15A	-1.09802
PPP1R3C	-2.4015
PPP3CC	-1.50105
PRAF2	-1.2002
PRDM8	-1.70823
PRKAA1	-1.41073
PRKCA	-2.35409
PRKD1	-1.2418
PRMT2	-1.48298
PRNP	-2.07864
PROS1	-1.73717
PRR14	-1.01413
PRR16	-2.4049
PRRX1	-4
PRRX2	-2.23471
PRSS23	-4
PRSS35	-1.93824
PSMC1	-1.72202
PSMD12	-1.71726
PSMD5	-2.17099
PTGER2	-1.43443
PTGIS	-1.77682
PTGS1	-1.10328
PTGS2	-2.44924
PTPLA	-1.30236
PTPRM	-2.53767
PTRF	-3.89113
PTTG1IP	-1.07204
PTX3	-1.07495
PURA	-1.25857
PVR	-1.39807
PXDN	-1.62698
PYGB	-1.85625
QRFPR	-1.26726
QSOX1	-2.32899
RAB11FIP5	-1.93962
RAB22A	-1.19864
RAB31	-1.80182
RAB32	-2.23066
RAB40B	-1.63915
RABAC1	-1.53363
RABGAP1	-1.70044
RABGEF1	-1.00927
RAGE	-1.88952
RAI1	-1.68791
RALB	-1.5268
RAPH1	-1.1241
RARA	-1.74642
RARB	-1.81019
RASSF1	-1.19858
RAXL1	-1.11712
RBM9	-1.55169
RBMS1	-1.10195
RBMS2	-1.02843
RCAN1	-3.35657
RCN1	-1.18663
RCN3	-2.75874
RECK	-3.03166
RECQL	-1.62689
RERG	-1.59364
RFNG	-1.2672
RFTN1	-2.62935
RFTN2	-1.2686
RGL1	-2.49944
RGMB	-3.02424
RGS10	-1.92364
RGS4	-4
RGS5	-1.64782
RHBDF1	-1.07224
RHOB	-1.63306
RHOBTB3	-1.9868
RHOC	-2.82493
RHOG	-1.18298
RHOJ	-2.61367
RIC8A	-1.05656
RIN2	-2.61994
RIPK5	-1.86503
RN7SL1	-1.02175
RNASE4	-1.41027
RNASEL	-1.07006
RNH1	-1.30441
ROCK1	-1.09572
ROCK2	-1.03968
RPESP	-1.77225
RPRC1	-1.17702
RPS6KA2	-2.49066
RPS6KA3	-1.02065
RPS6KA4	-1.03831
RRAS	-3.09287
RRBP1	-2.52796
RRP7B	-1.55617
RUNX1T1	-1.05075
RUNX2	-1.08857
RUSC2	-1.0071
S100A10	-2.00441
S100A11	-1.60379
S100A13	-1.00916
S100A16	-3.26517
S100A3	-2.29612
S100A4	-2.21062
S100A6	-4
S1PR3	-1.5497
SAMD9	-3.21176
SAMD9L	-1.85622
SAPS2	-1.20702
SARS	-1.56596
SBDS	-1.76478
SBDSP	-1.48853
SC65	-1.43118
SCARA3	-1.19115
SCARF2	-1.46734
SCCPDH	-1.75989
SCD5	-3.10508
SCG2	-3.29818
SCML1	-1.30583
SCRG1	-3.28596
SCRN1	-1.04159
SDC2	-2.46872
SDF4	-1.66421
SEC22B	-1.36298
SEC23A	-1.29214
SEC31A	-1.44368
SEC61A1	-1.44535
SELM	-2.78117
SEMA3C	-3.00404
SEMA5A	-1.31756
42989	-1.68798
42983	-2.13554
SERF2	-1.42344
SERINC1	-1.12561
SERINC3	-2.12342
SERPINA3	-1.11921
SERPINB2	-1.87138
SERPINB6	-1.79786
SERPINE1	-4
SERPINE2	-2.56544
SERPINH1	-2.60427
SERTAD1	-1.62107
SERTAD2	-1.76105
SERTAD4	-1.02173
SETD8	-1.16532
SFRP4	-2.07394
SFTA1P	-2.11057
SGCD	-1.29074
SGSH	-1.21256
SH2B3	-1.03348
SH2D4A	-1.06927
SH3BGRL3	-2.5601
SH3GLB1	-1.60667
SH3KBP1	-1.06912
SH3PXD2A	-2.28382
SH3RF1	-1.22904
SHC1	-1.41272
SHROOM4	-1.02836
SIAH2	-1.31231
SIDT2	-1.1074
SIL1	-1.18947
SIRPA	-2.23267
SIT1	-2.4388
SIX1	-1.46744
SLC10A3	-1.16666
SLC16A3	-1.89552
SLC1A4	-1.54098
SLC1A5	-1.11609
SLC20A1	-1.079
SLC22A4	-1.35702
SLC25A28	-1.1695
SLC25A43	-1.55017
SLC2A10	-1.31178
SLC2A4RG	-1.01405
SLC30A7	-1.32013
SLC35B3	-1.01496
SLC38A10	-1.83025
SLC38A2	-1.14717
SLC4A4	-1.34546
SLC6A9	-1.54711
SLC7A5	-1.58705
SLC9A1	-1.09569
SLFN11	-3.36773
SLIT2	-1.7605
SLIT3	-3.60308
SMAD3	-2.10673
SMAD6	-1.72845
SMAP2	-1.56213
SMARCA2	-1.73661
SMARCD3	-1.86018
SMPD1	-1.14871
SMPDL3A	-1.37749
SMYD2	-1.7935
SNAI2	-2.31104
SNHG8	-1.70487
SNTB2	-1.87713
SOAT1	-1.01537
SORBS3	-1.43785
SP100	-1.39415
SPARC	-4
SPATA20	-1.15419
SPATS2	-1.03424
SPG3A	-1.27999
SPHK1	-1.11928
SPOCD1	-1.37412
SPOCK1	-4
SPOP	-1.16572
SPPL2A	-1.05449
SPRYD3	-1.42599
SPSB1	-1.26129
SPTAN1	-1.14534
SPTBN1	-1.52293
SPTLC1	-1.35214
SRGAP1	-1.3828
SRGN	-3.04974
SRPR	-1.42989
SRPRB	-1.11853
SRPX	-2.20096
SRPX2	-1.20902
SRR	-1.07469
SRXN1	-1.09241
SSPN	-2.24937
ST3GAL5	-2.60033
ST7	-1.21229
STAMBPL1	-1.30076
STARD5	-1.09818
STAT1	-1.31781
STAT2	-1.34166
STAT6	-1.05761
STC2	-2.64118
STK32B	-2.87505
STK38	-1.56366
STOM	-1.38486
STS-1	-2.06801
STX11	-1.12387
STX12	-1.37815
STXBP6	-1.0371
SULF1	-4
SULF2	-2.00604
SULT1A1	-1.13238
SULT1E1	-1.0513
SUMF2	-1.10969
SURF4	-1.24936
SVEP1	-2.21466
SVIL	-1.81203
SYDE1	-1.88551
SYNC1	-3.91883
SYNJ1	-1.4809
SYNJ2	-1.47493
SYPL1	-1.28341
SYT15	-1.59769
SYTL2	-1.20801
SYTL4	-1.15534
TACC1	-2.07554
TAF13	-1.73978
TAGLN	-3.68017
TAGLN2	-1.89889
TANC1	-1.64951
TAOK1	-1.06766
TAPBP	-1.09668
TBC1D2	-1.71192
TBC1D2B	-1.15182
TBC1D9	-2.54157
TBC1D9B	-1.31511
TBX15	-1.18553
TBX18	-1.86214
TCEA2	-1.00356
TCIRG1	-1.03475
TDP1	-1.62135
TES	-1.14166
TEX2	-1.62284
TEX261	-1.10403
TFAP2A	-1.32018
TFPI	-2.97735
TFPI2	-1.67333
TGFB1I1	-2.71556
TGFB3	-2.07965
TGFBI	-4
TGFBR2	-1.74678
TGFBR3	-2.34926
TGM2	-2.16822
THBD	-1.12608
THBS1	-4
THBS2	-2.87474
THBS3	-2.77832
THRA	-4
THY1	-1.46813
TICAM1	-1.42745
TICAM2	-2.00946
TIMP1	-3.27879
TIMP2	-3.95877
TIMP3	-2.94371
TK1	-1.07145
TLN1	-1.53915
TM4SF1	-3.8821
TMBIM1	-1.11505
TMED9	-1.71482
TMEM109	-1.57807
TMEM117	-1.3395
TMEM119	-2.76052
TMEM166	-2.29234
TMEM17	-1.29621
TMEM173	-2.79495
TMEM175	-1.70072
TMEM214	-1.58997
TMEM22	-1.00932
TMEM43	-1.14318
TMEM47	-1.2952
TMEM50B	-1.48383
TMEM54	-1.00636
TMEM9B	-1.43253
TMSB10	-2.42391
TMX3	-1.48039
TMX4	-1.16123
TNC	-4
TNFAIP1	-1.43417
TNFAIP6	-2.35335
TNFRSF11B	-4
TNFRSF12A	-1.53405
TNFRSF1A	-2.03804
TNFSF4	-1.31355
TNPO1	-1.10948
TNS1	-1.07192
TOR1AIP2	-1.11504
TOR1B	-1.30613
TP53INP2	-1.16767
TPBG	-1.10989
TPD52L2	-1.15759
TPI1	-1.22421
TPM1	-1.06208
TPM2	-2.95227
TPM4	-1.39806
TRAK1	-1.41115
TRAK2	-1.67457
TRAM2	-3.46761
TRIB3	-2.06612
TRIM13	-1.18889
TRIM4	-2.56045
TRIM5	-1.12305
TROVE2	-1.08545
TRPC6	-1.7863
TSC22D3	-1.14524
TSHZ1	-1.54752
TSPAN5	-1.22124
TSPO	-1.81271
TTC14	-1.07958
TTC3	-2.14617
TTPAL	-1.16501
TUBB6	-2.35958
TUFT1	-1.88589
TWIST1	-4
TXNIP	-2.15829
TXNRD1	-1.04211
TYW3	-1.05019
UAP1	-1.88218
UBC	-1.56197
UBE2Z	-2.03766
UGCG	-1.80139
UGCGL1	-1.21162
UGCGL2	-1.63709
UGDH	-1.61693
UHMK1	-1.36951
ULBP1	-1.15821
ULBP2	-1.76665
UNC84B	-1.93488
USMG5	-1.60479
VAMP3	-1.50818
VAMP4	-1.20831
VASN	-3.61674
VCAM1	-3.63183
VCAN	-1.8327
VEGFA	-1.54066
VEGFC	-2.64065
VGLL3	-2.70666
VIM	-3.91442
VKORC1	-1.29039
VPS16	-1.11307
VPS24	-1.472
WARS	-2.07145
WASPIP	-1.74014
WDR13	-1.10177
WDR26	-1.0785
WIPF1	-1.13856
WIPI1	-1.29267
WNT2	-3.20501
WNT2B	-1.05301
WNT5A	-1.35407
WNT5B	-1.0024
XPNPEP3	-1.85091
YAF2	-1.35578
YIF1A	-1.25251
YIPF5	-1.37446
ZAK	-1.13902
ZBTB4	-1.73025
ZCCHC24	-1.774
ZDHHC1	-1.34952
ZEB2	-2.30861
ZFAND2A	-1.39738
ZFAND2B	-1.18521
ZFHX3	-1.48484
ZFHX4	-1.21618
ZFP36	-1.27241
ZHX3	-1.14077
ZIC4	-1.38993
ZMAT3	-1.81625
ZMYND11	-1.16721
ZNF148	-1.41331
ZNF25	-1.21092
ZNF394	-1.24293
ZNF469	-1.40951
ZNF503	-3.42613
ZNF549	-1.82011
ZNFX1	-1.29242
ZNHIT1	-1.06148
ZYX	-1.01013
